# Supplementary material for: The Characteristics of Badminton-Related Pain in Pre-Adolescent and Adolescent Badminton Players
Source: Children (Basel). 2023 Sep 2;10(9):1501. doi: 10.3390/children10091501 (PMC10530166; doi:10.3390/children10091501)
Supplement: Supplementary file 1 [file children-10-01501-s001.zip]

Archive with 1 entries (1 files):
- children-2522503-Supplementary Materials.pdf
